# Supplementary material for: New Epoxy Thermosets Organic-Inorganic Hybrid Nanomaterials Derived from Imidazolium Ionic Liquid Monomers and POSS®Ph
Source: Nanomaterials (Basel). 2022 Feb 6;12(3):550. doi: 10.3390/nano12030550 (PMC8837961; doi:10.3390/nano12030550)
Supplement: Supplementary file 1 [file nanomaterials-12-00550-s001.zip]

Archive with 1 entries (1 files):
- nanomaterials-1550061-supplementary.pdf
